# Supplementary material for: Condensins Exert Force on Chromatin-Nuclear Envelope Tethers to Mediate Nucleoplasmic Reticulum Formation in Drosophila melanogaster
Source: G3 (Bethesda). 2014 Dec 30;5(3):341–52. doi: 10.1534/g3.114.015685 (PMC4349088; doi:10.1534/g3.114.015685)
Supplement: Supporting Information [file supp_g3.114.015685_FileS5.xlsx]

## Sheet: Sheet1
Figure 2					Figure 3					Figure 6										Figure 8				Figure S4
Number of NR events per gland (10 nuclei)		Diameter in microns			NR events per KC cell treatment					NR events per nucleus										number of NR events per gland (5 nuclei)				Number of NR events per nucleus
CapH2 OE	GAL4 control	CapH2 OE	GAL4 control		Slimb RNAi		SK RNAi control			CapH2 OE with tether			GAL4 control with tether			CapH2 OE no tether				CapH2 & progerin	CapH2 out crossed	GAL4 control & progerin		CapH2 OE anti-Lamin	CapH2 OE anti-Nup	GAL4 anti-Lamin	GAL4 anti-Nup
15	0	5.36	1.94		Number of cells	Number of NR events	Number of cells	Number of NR events		Number of NR events	NR (Y=1 N=0)	LacO association	Number of NR events	NR (Y=1 N=0)	LacO association (binary)	Number of NR events	NR (Y=1 N=0)	LacO association (binary)		18	0	6		6	5	0	0
29	0	3.68	5.1		104	26	81	7		1	1	0	0	0	0	3	1	0		22	12	0		3	0	1	0
21	0	5.01	3.09		76	23	89	12		2	1	0	1	1	0	4	1	0		30	2	0		2	4	0	1
7	0	4.1	1.24		103	32	95	12		0	0	0	0	0	0	3	1	0		20	4	0		4	2	1	0
13	0	6.35	1.19							5	1	0	1	1	0	5	1	0		27	4	2		4	5	0	1
27	1	5.14	4.2							1	1	1	0	0	0	4	1	0		26	6	12		3	2	0	0
25	0	3.06								2	1	1	0	0	0	1	1	0		14	3	6		2	0	2	0
7	2	7.5								1	1	0	0	0	0	6	1	1		25	9	10		0	3	0	0
20	1	4.44								3	1	1	0	0	0	3	1	0		28	6	0		3	2	0	0
18	1	2.93								5	1	1	0	0	0	2	1	0		28	9	0		3	4	0	0
12	0	3.12								3	1	1	0	0	0	3	1	0		39	3	3		1	2	0	2
21	0	5.74								3	1	0	0	0	0	3	1	0		10	5	7		2	4	0	1
27	0	4.12								2	1	0	0	0	0	4	1	0		9	12	15		1	0	0	0
7	1	5.46								3	1	1	0	0	0	6	1	0		23	2	5		4	2	0	1
33	0	2.73								3	1	1	3	1	0	2	1	0		18	9	11		1	2	0	0
		2.86								3	1	0	1	1	0	1	1	0						4	2	0	0
		3.86								1	1	0	0	0	0	2	1	0						2	5	0	0
		4.07								2	1	1	0	0	0	0	0	0						1	0	0	0
		3.17								1	1	0	0	0	0	2	1	0						0	2	0	0
		3.67								3	1	0	0	0	0	3	1	0						1	3	0	0
		5.06								2	1	0	1	1	0	1	1	0						4	1	0	0
		4.6								2	1	0	0	0	0	6	1	0						3	2	0	0
		3								2	1	0	0	0	0	5	1	0						2	1	0	0
		3.25								3	1	1	0	0	0	6	1	0						1	2	1	1
		3.52								3	1	0	0	0	0	6	1	0						0	3	0	0
		5.05								3	1	1	0	0	0	4	1	0						2	1	2	0
		4.56								2	1	0	0	0	0	3	1	0						1	0	0	0
		2.53								5	1	1	0	0	0	3	1	0						1	1	0	0
		4.58								2	1	0	0	0	0	4	1	0						2	0	0	0
		5.53								4	1	0	0	0	0	5	1	0						0	1	0	0
		4.41								2	1	0	0	0	0	1	1	0
		1.66								0	0	0	0	0	0	2	1	0
		3.92								2	1	0	0	0	0	4	1	0
		2.62								1	1	0	0	0	0	4	1	0
		4.86								2	1	0	0	0	0	1	1	0
		4.84								1	1	0	0	0	0	1	1	0
		3.06								3	1	0	0	0	0	3	1	0
		2.67								1	1	0	0	0	0	3	1	0
		4.28								0	0	0	0	0	0	1	1	0
		3.65								2	1	0	0	0	0	1	1	0
		2.47								1	1	1	0	0	0	2	1	0
		2.47								2	1	0	0	0	0	4	1	0
		4.08								2	1	0	0	0	0	1	1	0
		2.22								3	1	0	0	0	0	1	1	0
		4.74								3	1	1	0	0	0	2	1	0
		3.09								2	1	1	2	1	0	1	1	0
		5.7								1	1	1	2	1	0	2	1	0
		3.73								2	1	0	0	0	0	3	1	0
		3.85								1	1	0	0	0	0	1	1	0
		2.04								3	1	0	0	0	0	2	1	0
		3.71								0	0	0	1	1	0	1	1	0
		2.35								0	0	0	0	0	0	3	1	0
		2.47								1	1	0	0	0	0	2	1	0
		2.49								1	1	0	2	1	0	1	1	0
		6								0	0	0	1	1	0	1	1	0
		3.09								2	1	1	0	0	0	0	0	0
		4.15								5	1	1	0	0	0	1	1	0
		3.5								0	0	0	0	0	0	2	1	0
		4.04								0	0	0	0	0	0	2	1	0
		8.31								0	0	0	0	0	0	1	1	0
		4.13								2	1	0	0	0	0	0	0	0
		4.51								1	1	0	0	0	0	1	1	0
		3.47								1	1	0	0	0	0	1	1	0
		3.19								0	0	0	0	0	0	2	1	0
		2.08								0	0	0	1	1	0	0	0	0
		2.37								2	1	1	0	0	0	1	1	0
		5.51								1	1	0	0	0	0	2	1	1
		3.65								1	1	0	0	0	0	1	1	0
		4.07								0	0	0	0	0	0	0	0	0
		2.63								2	1	0	0	0	0	3	1	0
		4.3								2	1	0	0	0	0	2	1	0
		2.39								0	0	0	0	0	0	0	0	0
		2.82								1	1	0	0	0	0	1	1	0
		2.35								0	0	0	0	0	0	1	1	0
		3.37								3	1	1	0	0	0	1	1	0
		3.72								1	1	0	0	0	0	2	1	0
		2.04								2	1	0	1	1	0	2	1	0
		2.62								3	1	0	0	0	0	1	1	0
		2.4								2	1	1	0	0	0	1	1	0
		2.62								2	1	1	0	0	0	0	0	0
		3.14								1	1	0	0	0	0	2	1	0
		4.06								2	1	0	1	1	0	1	1	0
		2.26								1	1	1	0	0	0	3	1	0
		1.82								1	1	0	1	1	0	2	1	0
		2.6								2	1	1	0	0	0	0	0	0
		3.46								2	1	1	0	0	0	1	1	0
		7.23								1	1	1	0	0	0	3	1	0
		5.27								3	1	0	1	1	0	2	1	0
		1.7								3	1	0	0	0	0	1	1	0
		5.41								1	1	1	0	0	0	1	1	0
		1.75								2	1	1	0	0	0	0	0	0
		7.27								4	1	1	0	0	0	2	1	0
		3.84								4	1	0	0	0	0	4	1	0
		2.71								2	1	0	0	0	0	2	1	0
		5.36								3	1	1	1	1	0	0	0	0
		1.82								4	1	1	0	0	0	1	1	0
		2.72								3	1	1	0	0	0	4	1	0
		3.52								2	1	1	0	0	0	3	1	0
		4.48								3	1	1	0	0	0	5	1	0
		5.14								1	1	0	0	0	0	2	1	0
		3.97								2	1	0	1	1	0	1	1	0
		6.19								8	1	1	0	0	0	1	1	0
		2.72								6	1	1	0	0	0	1	1	0
		6.55								5	1	0	0	0	0	1	1	0
		3.59								7	1	0	0	0	0	0	0	0
		3.87								3	1	1	0	0	0	2	1	0
		1.94								8	1	0	0	0	0	1	1	0
		4.23								7	1	1	0	0	0	1	1	0
		0.87								4	1	0				0	0	0
		2.38								3	1	0				2	1	0
		2.46								2	1	0				1	1	0
		2.99								3	1	0				0	0	0
		9.63								3	1	1				0	0	0
		5.2								3	1	0				2	1	0
		4.74								2	1	1				2	1	0
		6.25								3	1	0				3	1	0
		5.69								4	1	0				2	1	0
		3.81								3	1	0				3	1	0
		12.13								4	1	0				1	1	0
		3.12								2	1	1				4	1	0
		9.04								3	1	0
		4
		1.78
		3.84
		1.63
		5.76
		2.49
		7.53
		3.07
		4.42
		1.75
		6.58
		3.45
		3.55
		2.37
		2.1
		3
		2.26
		3.5
		1.85
		2.3
		3.43
		1.85
		1.5
		4.57
		4.1
		5.16
		5.12
		4.74
		2.26
		2.86
		2.12
		3.36
		4.53
		2.22
		2.54
		2.35
		3.59
		3.91
		1.95
		4.25
		2.67
		1.66
		1.37
		1.17
		2.3
		1.34
		1.82
		1.57
		1.17
		2.06
		1.48
		1.03
		1.9
		1.6
		1.3
		1.14
		1.11
		1.46
		1.63
		0.82
		1.25
		2.76
		1.82
		1.63
		1.6
		2.78
		1.89
		4.55
		1.84
		2.64
		3.99
		3.73
		1.81
		2.76
		1.03
		3.47
		4.34
		2.27
		1.24
		2.18
		1.34
		6.46
		3.21
		1.34
		4.68
		1.84
		4.96
		1.45
		5.07
		2.65
		6.6
		5.22
		1.19
		1.87
		1.43
		1.98
		3.05
		3.97
		3.93
		3.4
		3.47
		6.17
		1.6
		2.37
		1.11
		1.7
		2.91
		5.12
		3.04
		2.51
		2.5
		2.8
		1.66
		1.61
		1.37
		4.2
		3.08
		2.41
		2.22
		1.93
		1.69
		1.75
		1.82
		2.1
		1.45
		3.49
		0.85
		2.48
		3.99
		1.75
		2.03
		2.58
		1.45
		1.82
		1.75
		2.76
		1.76
		1.45
		2.42
		5.11
		4.4
		1.45
		1.34
		1.13
		1.58
		1.22
		2.27
		1.64
		1.95
		1.27
		1.55
		1.64
		1.81
		2.41
		1.53
		1.87
		1.81
		1.53
		2.34
		1.68
		1.93
